# Supplementary material for: Neoadjuvant Androgen Receptor Signaling Inhibitors before Radical Prostatectomy for Non-Metastatic Advanced Prostate Cancer: A Systematic Review
Source: J Pers Med. 2023 Apr 7;13(4):641. doi: 10.3390/jpm13040641 (PMC10142264; doi:10.3390/jpm13040641)
Supplement: Supplementary file 1 [file jpm-13-00641-s001.zip]

Archive with 1 entries (1 files):
- jpm-2313844-supplementary.docx
